# Supplementary material for: Effects of functional correction training on injury risk of athletes: a systematic review and meta-analysis
Source: PeerJ. 2021 Mar 25;9:e11089. doi: 10.7717/peerj.11089 (PMC8005292; doi:10.7717/peerj.11089)
Supplement: Supplemental Information 9 [file peerj-09-11089-s009.xlsx]

## Sheet: total FMS score
author	n.e	mean.e	sd.e	n.c	mean.c	sd.c
Bodden	13	15.336	1.43	12	13.236	0.8
Dinc	24	16.79	1.61	43	15.33	1.19
Klusemann	13	16	2	12	14	1
Fenxuhua	15	14.8	1.21	14	12.21	1.05
Fenxuhua	13	17.23	2.05	12	15.33	1.3
zhoukangkang	20	15.15	1.27	20	13.15	1.35
Bayati	12	17.08	0.42	12	15.47	0.58
Campa	32	14.59	0.87	30	13.13	1.3
Riela	15	16.33	0.79	15	14.21	1.1
Schneider	23	14.3	1.43	23	13.16	2.44
Lihui	8	14	1.31	8	12.44	1.01
Lihui	8	16.25	1.75	8	15.42	0.78
Kovac	10	14.55	1.6	19	13.55	2.4
meta<-metacont(n.e,mean.e,sd.e,n.c,mean.c,sd.c,studlab=author,data=my.data,sm="MD")
>
> meta
MD 95%-CI %W(fixed) %W(random)
Bodden 2.1000 [ 1.2005; 2.9995] 5.8 6.0
Dinc 1.4600 [ 0.7242; 2.1958] 8.7 8.8
Klusemann 2.0000 [ 0.7744; 3.2256] 3.1 3.2
Fenxuhua 2.5900 [ 1.7669; 3.4131] 6.9 7.1
Fenxuhua 1.9000 [ 0.5648; 3.2352] 2.6 2.7
zhoukangkang 2.0000 [ 1.1877; 2.8123] 7.1 7.3
Bayati 1.6100 [ 1.2048; 2.0152] 28.6 27.2
Campa 1.4600 [ 0.9057; 2.0143] 15.3 15.2
Riela 2.1200 [ 1.4346; 2.8054] 10.0 10.1
Schneider 1.1400 [-0.0158; 2.2958] 3.5 3.6
Lihui 1.5600 [ 0.4138; 2.7062] 3.6 3.7
Lihui 0.8300 [-0.4977; 2.1577] 2.7 2.8
Kovac 1.0000 [-0.4656; 2.4656] 2.2 2.3
									Figure 1: Forest plot of the effect size of the athletes’ total FMS score
Number of studies combined: k = 13
MD 95%-CI z p-value
Fixed effect model 1.7165 [1.4999; 1.9330] 15.53 < 0.0001
Random effects model 1.7189 [1.4969; 1.9408] 15.18 < 0.0001
Quantifying heterogeneity:
tau^2 = 0.0045; H = 1.01 [1.00; 1.54]; I^2 = 2.6% [0.0%; 57.7%];
Rb = 2.7% [0.0%; 82.8%]
Test of heterogeneity:
Q d.f. p-value
12.32 12 0.4207
Details on meta-analytical method:
- Inverse variance method
- DerSimonian-Laird estimator for tau^2
> metainf(meta)
Influential analysis (Fixed effect model)
MD 95%-CI p-value tau^2 I^2
Omitting Bodden 1.6929 [1.4697; 1.9160] < 0.0001 0.0088 5.0%
Omitting Dinc 1.7408 [1.5142; 1.9674] < 0.0001 0.0128 6.8%
Omitting Klusemann 1.7073 [1.4873; 1.9274] < 0.0001 0.0163 9.1%
Omitting Fenxuhua 1.6515 [1.4270; 1.8760] < 0.0001 0.0000 0.0%
Omitting Fenxuhua 1.7115 [1.4920; 1.9310] < 0.0001 0.0183 10.1%
Omitting zhoukangkang 1.6948 [1.4701; 1.9195] < 0.0001 0.0127 6.9%
Omitting Bayati 1.7591 [1.5028; 2.0153] < 0.0001 0.0183 7.9%
Omitting Campa 1.7627 [1.5274; 1.9980] < 0.0001 0.0059 3.0%
Omitting Riela 1.6717 [1.4434; 1.9000] < 0.0001 0.0000 0.0%
Omitting Schneider 1.7374 [1.5170; 1.9579] < 0.0001 0.0048 2.9%
Omitting Lihui 1.7223 [1.5017; 1.9428] < 0.0001 0.0185 10.1%
Omitting Lihui 1.7407 [1.5212; 1.9602] < 0.0001 0.0000 0.0%
Omitting Kovac 1.7325 [1.5135; 1.9514] < 0.0001 0.0055 3.3%
Pooled estimate 1.7165 [1.4999; 1.9330] < 0.0001 0.0045 2.6%
Details on meta-analytical method:
- Inverse variance method									Figure 2: Sensitivity Analysis Forest plot of the athletes’ total FMS™ scores
> metabias(meta,method="linreg",plotit = T)
Linear regression test of funnel plot asymmetry
data: meta
t = -0.096147, df = 11, p-value = 0.9251
alternative hypothesis: asymmetry in funnel plot
sample estimates:
bias se.bias slope
-0.07385547 0.76815052 1.74365836
									Figure3: Publication bias plot of the athletes’ total FMS score

## Sheet: injury risk
author	event.e	n.e	event.c	n.c
Fengxuhua	1	13	2	12
Fengxuhua	3	15	8	14
Dinc	6	24	31	43
Lihui	3	8	5	8
Lihui	1	8	2	8
RR 95%-CI %W(fixed) %W(random)
Fengxuhua 0.4615 [0.0477; 4.4612] 5.3 4.8
Fengxuhua 0.3500 [0.1154; 1.0611] 20.9 19.9
Dinc 0.3468 [0.1692; 0.7106] 56.1 47.7
Lihui 0.6000 [0.2114; 1.7031] 12.6 22.5
Lihui 0.5000 [0.0559; 4.4734] 5.1 5.1
Number of studies combined: k = 5
RR 95%-CI z p-value
Fixed effect model 0.3932 [0.2386; 0.6482] -3.66 0.0003
Random effects model 0.4060 [0.2474; 0.6662] -3.57 0.0004
										Figure 1: Forest plot of the sports injury of athletes
Quantifying heterogeneity:
tau^2 = 0; H = 1.00 [1.00; 1.01]; I^2 = 0.0% [0.0%; 2.8%];
Rb = 0.0% [0.0%; 100.0%]
Test of heterogeneity:
Q d.f. p-value
0.86 4 0.9308
Details on meta-analytical method:
- Mantel-Haenszel method
- DerSimonian-Laird estimator for tau^2
> metainf(res)
Influential analysis (Fixed effect model)
RR 95%-CI p-value tau^2 I^2
Omitting Fengxuhua 0.3894 [0.2334; 0.6498] 0.0003 0.0000 0.0%
Omitting Fengxuhua 0.4047 [0.2311; 0.7085] 0.0015 0.0000 0.0%
Omitting Dinc 0.4527 [0.2261; 0.9062] 0.0252 0.0000 0.0%
Omitting Lihui 0.3633 [0.2070; 0.6377] 0.0004 0.0000 0.0%
Omitting Lihui 0.3875 [0.2319; 0.6476] 0.0003 0.0000 0.0%
Pooled estimate 0.3932 [0.2386; 0.6482] 0.0003 0.0000 0.0%
Details on meta-analytical method:										Figure 2: Sensitivity Analysis Forest plot of the athletes’ sports injury
- Mantel-Haenszel method
>

## Sheet: mode asymmetry 
author	event.e	n.e	event.c	n.c
Campa	19	32	22	30
Bodden	2	13	4	12
zhoukangkang	1	20	9	20
meta2<-metabin(event.e,n.e,event.c,n.c,data = my.data3,sm="RR",studlab = author)
> meta2
RR 95%-CI %W(fixed) %W(random)
Campa F 0.8097 [0.5656; 1.1591] 63.3 49.3
JAMIE G 0.4615 [0.1025; 2.0792] 11.6 28.8
zhoukangkang 0.1111 [0.0155; 0.7974] 25.1 21.9
Number of studies combined: k = 3
RR 95%-CI z p-value
Fixed effect model 0.594 [0.4087; 0.8633] -2.73 0.0063
Random effects model 0.446 [0.1323; 1.5033] -1.30 0.1928
Quantifying heterogeneity:
tau^2 = 0.7457; H = 1.70 [1.00; 3.16]; I^2 = 65.2% [0.0%; 90.0%];										Figure 1: Forest plot of the athletes’ asymmetry functional patterns
Rb = 64.7% [8.4%; 100.0%]
Test of heterogeneity:
Q d.f. p-value
5.75 2 0.0564
Details on meta-analytical method:
- Mantel-Haenszel method
- DerSimonian-Laird estimator for tau^2
metainf(res2)
Influential analysis (Fixed effect model)
RR 95%-CI p-value tau^2 I^2
Omitting Campa F 0.2219 [0.0685; 0.7185] 0.0120 0.3063 27.7%
Omitting JAMIE G 0.6114 [0.4182; 0.8939] 0.0111 2.2096 80.9%
Omitting zhoukangkang 0.7558 [0.5258; 1.0863] 0.1304 0.0000 0.0%
Pooled estimate 0.5940 [0.4087; 0.8633] 0.0063 0.7457 65.2%
Details on meta-analytical method:
- Mantel-Haenszel method
										Figure 2: Sensitivity Analysis Forest plot of the athletes’ asymmetry functional patterns
